# Supplementary material for: Serum micro-rna profiles in patients with autosomal dominant polycystic kidney disease according to hypertension and renal function
Source: BMC Nephrol. 2017 May 30;18:179. doi: 10.1186/s12882-017-0600-z (PMC5450105; doi:10.1186/s12882-017-0600-z)
Supplement: Additional file 1: — List of miRNAs included in the Qiagen miScript miRNA PCR Array Human Serum & Plasma 384HC in Excel format. (XLSX 12.5 KB) [file 12882_2017_600_MOESM1_ESM.xlsx]

## Sheet: Sayfa1
miR-495-3p
miR-3141
miR-532-5p
miR-1231
miR-223-5p
miR-4291
miR-3651
miR-372-3p
miR-19b-1-5p
miR-183-3p
miR-628-3p
miR-7-2-3p
miR-26b-3p
miR-146a-5p
miR-21-3p
miR-338-3p
miR-3200-5p
miR-769-5p
miR-4651
miR-29c-5p
miR-1180-3p
miR-324-3p
miR-502-3p
miR-130b-5p
miR-624-5p
miR-139-3p
miR-1539
miR-130a-3p
miR-339-5p
miR-132-3p
miR-22-5p
miR-191-5p
let-7b-5p
miR-489-3p
miR-378a-3p
miR-107
miR-151a-3p
miR-877-5p
miR-100-5p
miR-18a-3p
miR-134-5p
miR-181c-5p
miR-1537-3p
miR-139-5p
miR-15a-3p
miR-340-5p
miR-3923
miR-335-3p
miR-98-5p
miR-20a-5p
miR-3191-3p
miR-766-3p
miR-140-5p
miR-328-3p
miR-133a-3p
miR-27a-3p
miR-185-5p
miR-4258
miR-370-3p
miR-23b-3p
miR-331-3p
miR-487b-3p
miR-3176
miR-181a-5p
miR-378e
miR-671-3p
miR-450a-5p
miR-342-3p
miR-4302
miR-27b-3p
miR-424-5p
miR-374b-5pNOTE
miR-181d-5p
miR-330-3p
miR-4289
miR-744-5p
miR-16-5p
miR-34c-3p
miR-106b-5p
miR-378a-5p
miR-320e
miR-4274
miR-340-3p
miR-126-3p
miR-193b-3p
miR-576-5p
miR-10b-5p
miR-1277-3p
miR-188-5p
miR-30a-3p
miR-93-5p
miR-425-5p
miR-92a-3p
miR-296-5p
miR-551b-3p
miR-2355-3p
let-7c-5p
miR-184
miR-152-3p
miR-3911
miR-1909-5p
miR-205-5p
miR-1587
miR-1260a
let-7a-3p
miR-1290
miR-92b-3p
miR-144-5p
miR-16-2-3p
miR-3200-3p
let-7g-5p
miR-2110
miR-196b-5p
miR-29c-3p
miR-127-3p
miR-181b-5p
miR-133b
miR-3135b
miR-3655
miR-324-5p
miR-4689
miR-4516
miR-377-3p
miR-4323
miR-501-5p
miR-29a-3p
miR-596
miR-103a-2-5p
miR-103a-3p
miR-4306
miR-30e-3p
miR-382-5p
miR-196a-5p
miR-148b-3p
miR-4422
miR-15a-5p
miR-421
miR-337-5p
miR-7-5p
miR-551a
miR-339-3p
miR-30d-5p
let-7e-5p
miR-345-5p
miR-144-3p
miR-195-5p
miR-4454
miR-99b-5p
let-7d-3p
miR-652-3p
miR-379-5p
miR-664a-3p
miR-519b-5pNOTE
miR-141-3p
let-7f-2-3p
miR-378h
miR-30c-5p
miR-32-5p
miR-192-5p
miR-1287-5p
miR-320b
miR-374a-5p
miR-3613-3p
miR-3689a-5pNOTE
miR-183-5p
miR-15b-5p
miR-373-5p
miR-375
miR-99a-5p
miR-335-5p
miR-146b-5p
miR-2355-5p
miR-490-3p
miR-136-5p
miR-196b-3p
miR-145-3p
miR-874-3p
miR-200a-3p
miR-1260b
miR-326
miR-425-3p
miR-590-3p
miR-96-5p
miR-486-5p
miR-615-5p
miR-378i
miR-154-5p
miR-362-3p
miR-222-3p
miR-365a-3pNOTE
miR-2467-3p
miR-200b-3p
miR-3610
miR-1286
miR-18b-5p
miR-34a-5p
miR-660-5p
miR-151bNOTE
miR-4687-5p
miR-2276-3p
miR-150-5p
miR-329-3p
miR-378b
miR-138-1-3p
miR-373-3p
miR-1
miR-422a
miR-631
miR-627-5p
miR-451a
miR-194-5p
miR-30b-5p
miR-125a-5p
miR-503-5p
miR-590-5p
miR-342-5p
miR-484
miR-3653
miR-224-5p
miR-4732-3p
miR-125b-5p
let-7i-5p
miR-3159
miR-548c-5pNOTE
miR-548e-3p
miR-186-5p
miR-1203
miR-101-3p
miR-485-5p
miR-532-3p
miR-199a-3pNOTE
miR-4301
miR-412-3p
miR-136-3p
miR-1301-3p
miR-598-3p
miR-28-3p
miR-4267
miR-124-3p
miR-486-3p
miR-122-5p
miR-542-5p
miR-140-3p
miR-24-3p
miR-215-5p
miR-130b-3p
let-7a-5p
miR-208a-3p
miR-1247-5p
miR-485-3p
miR-148a-3p
miR-409-3p
miR-574-3p
miR-191-3p
miR-7-1-3p
miR-675-3p
miR-23b-5p
let-7f-5p
miR-301b
miR-885-5p
miR-3622a-5p
miR-629-5p
miR-31-5p
miR-23a-3p
miR-223-3p
miR-25-3p
miR-19a-3p
miR-151a-5p
miR-625-3p
miR-30a-5p
miR-4538
miR-19b-3p
miR-30e-5p
miR-1307-3p
miR-204-5p
miR-200c-3p
miR-18a-5p
miR-487a-3p
miR-1233-3p
miR-637
miR-942-5p
miR-197-3p
cel-miR-39-3p
miR-199b-5p
miR-497-5p
miR-214-3p
miR-4732-5p
miR-3120-3p
miR-423-5p
miR-93-3p
miR-33a-5p
miR-21-5p
miR-550a-5p
miR-28-5p
miR-3646
miR-3907
miR-338-5p
miR-143-3p
let-7i-3p
miR-29b-3p
miR-605-5p
miR-199a-5p
miR-376c-3p
miR-361-3p
miR-1207-5p
miR-1193
miR-1281
miR-423-3p
miR-877-3p
miR-22-3p
miR-203a
miR-454-3p
let-7f-1-3p
miR-1913
miR-4770
miR-10a-5p
miR-1280
miR-1910-5p
miR-3183
miR-542-3p
miR-337-3p
miR-381-3p
miR-505-3p
miR-363-3p
let-7g-3p
miR-221-3p
miR-629-3p
miR-3131
miR-155-5p
miR-26a-5p
miR-424-3p
miR-433-3p
miR-1976
let-7d-5p
miR-548d-5p
miR-1183
miR-4505
miR-211-5p
miR-378g
miR-9-5p
miR-5095
miR-361-5p
miR-4524a-3p
miR-17-5pNOTE
miR-720
miR-128-3p
miR-181c-3p
miR-1225-3p
miR-26b-5p
miR-4286
miR-3185
miR-4296
miR-483-5p
miR-301a-3p
miR-219a-1-3p
miR-210-3p
miR-17-3p
miR-320a
miR-15b-3p
miR-206
miR-1237-3p
miR-142-3p
miR-499a-5p
miR-500a-5p
miR-20b-5p
miR-190a-5p
miR-142-5p
miR-145-5p
miR-369-3p
miR-202-3p
miR-4688
miR-126-5p
cel-miR-39-3p
